# Supplementary material for: Molecular Testing as Triage in Cervical Cancer Screening: Economic Evaluation Using Headroom Analysis
Source: Cancers (Basel). 2025 Feb 11;17(4):612. doi: 10.3390/cancers17040612 (PMC11853484; doi:10.3390/cancers17040612)
Supplement: Supplementary file 1 [file cancers-17-00612-s001.zip]

Archive with 1 entries (1 files):
- cancers-3417124-supplementary.pdf
